# Supplementary material for: Optimization of Compost and Peat Mixture Ratios for Production of Pepper Seedlings
Source: Int J Mol Sci. 2025 Jan 7;26(2):442. doi: 10.3390/ijms26020442 (PMC11765180; doi:10.3390/ijms26020442)
Supplement: Supplementary file 1 [file ijms-26-00442-s001.zip]

Archive with 31 entries (30 files):
- CC_metagen_1.3 server_results/
- CC_metagen_1.3 server_results/0_1.html
- CC_metagen_1.3 server_results/0_2.html
- CC_metagen_1.3 server_results/0_3.html
- CC_metagen_1.3 server_results/AIII_1.html
- CC_metagen_1.3 server_results/AIII_2.html
- CC_metagen_1.3 server_results/AIII_3.html
- CC_metagen_1.3 server_results/AII_1.html
- CC_metagen_1.3 server_results/AII_2.html
- CC_metagen_1.3 server_results/AII_3.html
- CC_metagen_1.3 server_results/AI_1.html
- CC_metagen_1.3 server_results/AI_2.html
- CC_metagen_1.3 server_results/AI_3.html
- CC_metagen_1.3 server_results/BIII_1.html
- CC_metagen_1.3 server_results/BIII_2.html
- CC_metagen_1.3 server_results/BIII_3.html
- CC_metagen_1.3 server_results/BII_1.html
- CC_metagen_1.3 server_results/BII_2.html
- CC_metagen_1.3 server_results/BII_3.html
- CC_metagen_1.3 server_results/BI_1.html
- CC_metagen_1.3 server_results/BI_2.html
- CC_metagen_1.3 server_results/BI_3.html
- CC_metagen_1.3 server_results/CIII_1.html
- CC_metagen_1.3 server_results/CIII_2.html
- CC_metagen_1.3 server_results/CIII_3.html
- CC_metagen_1.3 server_results/CII_1.html
- CC_metagen_1.3 server_results/CII_2.html
- CC_metagen_1.3 server_results/CII_3.html
- CC_metagen_1.3 server_results/CI_1.html
- CC_metagen_1.3 server_results/CI_2.html
- CC_metagen_1.3 server_results/CI_3.html
